# Supplementary material for: Using Tectona Grandis Biomass to Produce Valuable Adsorbents for Pesticide Removal from Liquid Effluent
Source: Materials (Basel). 2022 Aug 24;15(17):5842. doi: 10.3390/ma15175842 (PMC9456658; doi:10.3390/ma15175842)
Supplement: Supplementary file 1 [file materials-15-05842-s001.zip]

Archive with 1 entries (1 files):
- materials-1846862-supplementary.pdf
